# Supplementary material for: Azospirillum brasilense promotes increases in growth and nitrogen use efficiency of maize genotypes
Source: PLoS One. 2019 Apr 18;14(4):e0215332. doi: 10.1371/journal.pone.0215332 (PMC6472877; doi:10.1371/journal.pone.0215332)
Supplement: S1 Data — Indole-3-acetic acid (IAA); total soluble proteins (PRO); polyphenoloxidase (PPO); phenylalanine ammonia-lyase (PAL); total root length (RL); shoot dry mass (SDM); total root surface area (RSA); root dry mass (RDM); without (–Azo) and with inoculation of Azospirillum brasilense (+Azo). (XLSX) [file pone.0215332.s001.xlsx]

## Sheet: Plan1
Gen	Rep	Azo	SDM	RDM	RSA	RL	IAA	PRO	PPO	PAL
L1	1	(+Azo)	0.249	0.190	154079	19.04	0.026972	0.16337	0.066142	0.239115
L1	2	(+Azo)	0.232	0.205	161345	18.76	0.027588	0.16613	0.067259	0.249934
L1	3	(+Azo)	0.257	0.198	162090	23.36	0.028652	0.17234	0.069773	0.365705
L1	4	(+Azo)	0.173	0.148	172565	20.56	0.027532	0.15785	0.063907	0.273738
L2	1	(+Azo)	0.123	0.075	97923	12.80	0.032264	0.26135	0.105810	0.342984
L2	2	(+Azo)	0.109	0.071	108828	15.76	0.031788	0.25307	0.102457	0.345148
L2	3	(+Azo)	0.091	0.067	76772	11.50	0.031228	0.23030	0.093239	0.299705
L2	4	(+Azo)	0.083	0.072	96535	19.04	0.030836	0.24686	0.099943	0.322426
L3	1	(+Azo)	0.150	0.174	131960	15.60	0.022772	0.21443	0.086814	0.128754
L3	2	(+Azo)	0.186	0.174	156830	17.72	0.023220	0.20132	0.081506	0.109279
L3	3	(+Azo)	0.186	0.134	142211	18.48	0.022856	0.20339	0.082344	0.157967
L3	4	(+Azo)	0.210	0.205	144557	14.58	0.024340	0.15716	0.063628	0.133082
L4	1	(+Azo)	0.160	0.172	174355	14.08	0.022632	0.18200	0.073684	0.130918
L4	2	(+Azo)	0.184	0.187	170552	19.10	0.024452	0.14267	0.057761	0.157967
L4	3	(+Azo)	0.187	0.139	165544	12.20	0.022212	0.13784	0.055806	0.137410
L4	4	(+Azo)	0.184	0.161	180568	17.86	0.023612	0.23858	0.096591	0.155803
L5	1	(+Azo)	0.204	0.100	105379	24.36	0.024228	0.19028	0.077036	0.150393
L5	2	(+Azo)	0.161	0.110	97294	19.88	0.025432	0.17234	0.069773	0.216393
L5	3	(+Azo)	0.171	0.104	106414	22.34	0.024760	0.14198	0.057482	0.239115
L5	4	(+Azo)	0.148	0.106	99809	21.04	0.026160	0.18338	0.074243	0.228295
L6	1	(+Azo)	0.201	0.241	187810	26.74	0.031592	0.13508	0.054688	0.193672
L6	2	(+Azo)	0.210	0.221	209940	28.00	0.026048	0.16475	0.066700	0.183934
L6	3	(+Azo)	0.178	0.208	186613	28.80	0.028372	0.15509	0.062789	0.150393
L6	4	(+Azo)	0.223	0.187	223208	23.60	0.028540	0.14819	0.059996	0.165541
L7	1	(+Azo)	0.183	0.180	123183	20.14	0.026804	0.22754	0.092121	0.172033
L7	2	(+Azo)	0.165	0.185	138259	19.14	0.025404	0.19994	0.080947	0.148230
L7	3	(+Azo)	0.176	0.222	132639	16.50	0.025628	0.21650	0.087652	0.143902
L7	4	(+Azo)	0.155	0.218	129344	19.74	0.028680	0.18338	0.074243	0.157967
L8	1	(+Azo)	0.159	0.279	154234	27.36	0.030108	0.18752	0.075919	0.261836
L8	2	(+Azo)	0.174	0.208	157497	27.66	0.027196	0.18752	0.075919	0.328918
L8	3	(+Azo)	0.144	0.220	144178	26.40	0.026636	0.17510	0.070891	0.300787
L8	4	(+Azo)	0.160	0.211	153354	25.90	0.029436	0.19580	0.079271	0.281311
L9	1	(+Azo)	0.220	0.200	176636	31.60	0.029576	0.25928	0.104972	0.219639
L9	2	(+Azo)	0.193	0.178	171344	31.44	0.032376	0.21236	0.085976	0.241279
L9	3	(+Azo)	0.217	0.191	166330	29.00	0.028876	0.24065	0.097429	0.270492
L9	4	(+Azo)	0.148	0.161	176296	30.02	0.028568	0.28481	0.115308	0.175279
L10	1	(+Azo)	0.200	0.212	157324	31.20	0.023892	0.18476	0.074802	0.210984
L10	2	(+Azo)	0.228	0.182	155005	32.60	0.023276	0.14681	0.059437	0.199082
L10	3	(+Azo)	0.197	0.179	168569	29.36	0.025488	0.15233	0.061672	0.304033
L10	4	(+Azo)	0.179	0.154	170736	30.10	0.023052	0.21512	0.087093	0.267246
L11	1	(+Azo)	0.166	0.117	132996	30.13	0.023612	0.22961	0.092960	0.115770
L11	2	(+Azo)	0.101	0.087	128515	27.10	0.024256	0.21029	0.085138	0.132000
L11	3	(+Azo)	0.054	0.059	142411	32.90	0.022492	0.23582	0.095474	0.119016
L11	4	(+Azo)	0.080	0.054	142986	32.08	0.023164	0.21305	0.086255	0.127672
L12	1	(+Azo)	0.180	0.223	159515	24.60	0.026552	0.23306	0.094356	0.147148
L12	2	(+Azo)	0.190	0.190	151949	27.70	0.026468	0.20684	0.083741	0.134164
L12	3	(+Azo)	0.180	0.251	149350	29.30	0.025572	0.20891	0.084579	0.117934
L12	4	(+Azo)	0.193	0.212	144949	28.36	0.026132	0.21374	0.086534	0.127672
L13	1	(+Azo)	0.218	0.267	203874	23.90	0.023276	0.12473	0.050498	0.151475
L13	2	(+Azo)	0.232	0.193	230916	24.04	0.024144	0.14198	0.057482	0.149311
L13	3	(+Azo)	0.232	0.205	182565	29.80	0.022856	0.13508	0.054688	0.138492
L13	4	(+Azo)	0.205	0.260	205394	26.12	0.024704	0.13094	0.053012	0.147148
L14	1	(+Azo)	0.160	0.217	139764	20.22	0.024284	0.20132	0.081506	0.140656
L14	2	(+Azo)	0.170	0.139	131194	29.90	0.024480	0.24203	0.097988	0.141738
L14	3	(+Azo)	0.190	0.144	137479	21.10	0.024536	0.21788	0.088211	0.157967
L14	4	(+Azo)	0.156	0.123	121864	25.20	0.024256	0.20201	0.081785	0.166623
L15	1	(+Azo)	0.116	0.106	103545	27.90	0.028988	0.19649	0.079551	0.170951
L15	2	(+Azo)	0.118	0.110	73003	21.80	0.028876	0.20684	0.083741	0.227213
L15	3	(+Azo)	0.105	0.119	90785	28.36	0.028792	0.22616	0.091563	0.230459
L15	4	(+Azo)	0.095	0.125	87493	22.72	0.029184	0.21512	0.087093	0.228295
L16	1	(+Azo)	0.276	0.147	128974	33.16	0.027168	0.20408	0.082623	0.173115
L16	2	(+Azo)	0.222	0.157	118948	32.73	0.026748	0.21098	0.085417	0.175279
L16	3	(+Azo)	0.208	0.179	121949	33.04	0.025824	0.21581	0.087372	0.201246
L16	4	(+Azo)	0.190	0.148	129763	32.64	0.026944	0.21305	0.086255	0.179607
L17	1	(+Azo)	0.173	0.162	151900	29.84	0.025852	0.24134	0.097709	0.138492
L17	2	(+Azo)	0.212	0.162	170663	29.80	0.025572	0.22892	0.092680	0.159049
L17	3	(+Azo)	0.210	0.177	179779	29.00	0.025292	0.23444	0.094915	0.138492
L17	4	(+Azo)	0.226	0.172	155279	29.30	0.024928	0.25307	0.102457	0.139574
L18	1	(+Azo)	0.215	0.155	187154	33.32	0.026636	0.18890	0.076478	0.235869
L18	2	(+Azo)	0.190	0.148	219445	33.83	0.027504	0.15578	0.063069	0.174197
L18	3	(+Azo)	0.165	0.167	164927	35.38	0.026468	0.17372	0.070332	0.192590
L18	4	(+Azo)	0.269	0.228	204164	33.26	0.027504	0.16406	0.066421	0.154721
L19	1	(+Azo)	0.189	0.211	243446	28.56	0.027812	0.16613	0.067259	0.146066
L19	2	(+Azo)	0.364	0.226	233427	31.36	0.025600	0.14267	0.057761	0.133082
L19	3	(+Azo)	0.350	0.215	236325	29.95	0.027028	0.17510	0.070891	0.166623
L19	4	(+Azo)	0.261	0.430	277102	26.36	0.028176	0.17579	0.071170	0.134164
L20	1	(+Azo)	0.292	0.055	124847	23.32	0.031228	0.25859	0.104692	0.241279
L20	2	(+Azo)	0.248	0.050	132874	19.41	0.029688	0.26066	0.105530	0.227213
L20	3	(+Azo)	0.132	0.181	118218	20.48	0.027840	0.24410	0.098826	0.234787
L20	4	(+Azo)	0.152	0.205	113941	18.03	0.027896	0.21995	0.089049	0.231541
L21	1	(+Azo)	0.280	0.119	189826	29.33	0.027112	0.22823	0.092401	0.331082
L21	2	(+Azo)	0.160	0.293	173346	26.06	0.028848	0.25169	0.101899	0.383016
L21	3	(+Azo)	0.167	0.287	171849	31.34	0.025824	0.22892	0.092680	0.325672
L21	4	(+Azo)	0.409	0.238	190848	25.58	0.027448	0.18959	0.076757	0.332164
L22	1	(+Azo)	0.249	0.194	192635	36.05	0.027756	0.21581	0.087372	0.213148
L22	2	(+Azo)	0.283	0.179	195237	34.55	0.028232	0.17303	0.070053	0.228295
L22	3	(+Azo)	0.290	0.192	187287	30.70	0.027952	0.22961	0.092960	0.205574
L22	4	(+Azo)	0.277	0.202	178591	30.65	0.027644	0.19166	0.077595	0.172033
L23	1	(+Azo)	0.233	0.190	243927	33.26	0.024900	0.22892	0.092680	0.187180
L23	2	(+Azo)	0.229	0.122	244978	36.25	0.023976	0.19925	0.080668	0.163377
L23	3	(+Azo)	0.213	0.209	231284	35.38	0.025880	0.25514	0.103296	0.167705
L23	4	(+Azo)	0.250	0.158	233817	33.75	0.025684	0.22409	0.090725	0.148230
L24	1	(+Azo)	0.216	0.247	222498	36.16	0.034280	0.20615	0.083462	0.264000
L24	2	(+Azo)	0.227	0.181	210183	33.93	0.028204	0.16130	0.065304	0.256426
L24	3	(+Azo)	0.134	0.232	224499	34.26	0.028680	0.16130	0.065304	0.258590
L24	4	(+Azo)	0.217	0.262	211129	32.96	0.031144	0.15647	0.063348	0.203410
L25	1	(+Azo)	0.170	0.105	101508	23.85	0.027840	0.26411	0.106927	0.233705
L25	2	(+Azo)	0.117	0.143	108668	23.76	0.023276	0.16130	0.065304	0.175279
L25	3	(+Azo)	0.127	0.116	170119	21.90	0.024200	0.20684	0.083741	0.154721
L25	4	(+Azo)	0.126	0.104	111374	24.74	0.027196	0.16889	0.068377	0.190426
L26	1	(+Azo)	0.049	0.045	93064	33.40	0.028708	0.26687	0.108045	0.298623
L26	2	(+Azo)	0.137	0.155	115882	31.50	0.029072	0.28619	0.115866	0.297541
L26	3	(+Azo)	0.110	0.164	115542	28.36	0.029576	0.28688	0.116146	0.308361
L26	4	(+Azo)	0.121	0.149	129307	28.86	0.027028	0.20546	0.083182	0.418721
2B587PW	1	(+Azo)	0.237	0.274	401211	33.34	0.026608	0.17648	0.071449	0.111443
2B587PW	2	(+Azo)	0.224	0.303	363855	34.14	0.027140	0.19442	0.078713	0.126590
2B587PW	3	(+Azo)	0.216	0.273	416230	34.14	0.027028	0.18476	0.074802	0.108197
2B587PW	4	(+Azo)	0.252	0.263	339369	34.92	0.026860	0.16889	0.068377	0.103869
L1	1	(−Azo)	0.253	0.159	217932	37.78	0.025796	0.20270	0.082065	0.054820
L1	2	(−Azo)	0.240	0.154	167801	36.98	0.031032	0.19097	0.077316	0.078262
L1	3	(−Azo)	0.240	0.164	193461	35.44	0.028820	0.15923	0.064466	0.053738
L1	4	(−Azo)	0.195	0.147	195932	34.64	0.030080	0.30551	0.123688	0.183213
L2	1	(−Azo)	0.106	0.123	176385	12.57	0.030276	0.40763	0.165032	0.100984
L2	2	(−Azo)	0.079	0.145	172375	10.43	0.032180	0.47249	0.191291	0.111803
L2	3	(−Azo)	0.070	0.145	164875	10.43	0.029016	0.41453	0.167826	0.092328
L2	4	(−Azo)	0.061	0.126	162949	9.50	0.027952	0.30344	0.122850	0.094131
L3	1	(−Azo)	0.187	0.143	187453	31.32	0.025544	0.30965	0.125364	0.055541
L3	2	(−Azo)	0.152	0.130	198761	30.92	0.026552	0.32138	0.130113	0.062033
L3	3	(−Azo)	0.161	0.147	187453	32.52	0.025796	0.32138	0.130113	0.059869
L3	4	(−Azo)	0.157	0.220	158441	32.04	0.026188	0.27446	0.111117	0.081148
L4	1	(−Azo)	0.145	0.134	214355	31.84	0.025684	0.20132	0.081506	0.073213
L4	2	(−Azo)	0.076	0.078	200552	29.30	0.025768	0.26204	0.106089	0.096656
L4	3	(−Azo)	0.130	0.133	205444	31.30	0.027868	0.25514	0.103296	0.087639
L4	4	(−Azo)	0.170	0.147	211568	32.60	0.026776	0.23306	0.094356	0.094852
L5	1	(−Azo)	0.184	0.116	115379	30.00	0.023780	0.25376	0.102737	0.076820
L5	2	(−Azo)	0.156	0.110	117294	25.10	0.024284	0.21581	0.087372	0.053377
L5	3	(−Azo)	0.175	0.102	116414	27.50	0.027728	0.26273	0.106368	0.243803
L5	4	(−Azo)	0.174	0.122	109809	26.50	0.025096	0.23720	0.096032	0.085836
L6	1	(−Azo)	0.178	0.199	211136	39.25	0.029128	0.23582	0.095474	0.062393
L6	2	(−Azo)	0.202	0.193	277850	37.60	0.030416	0.23030	0.093239	0.198361
L6	3	(−Azo)	0.249	0.176	214812	36.00	0.027588	0.22961	0.092960	0.057705
L6	4	(−Azo)	0.221	0.165	208702	33.75	0.023360	0.21167	0.085696	0.068164
L7	1	(−Azo)	0.158	0.158	141638	28.28	0.030444	0.26135	0.105810	0.230459
L7	2	(−Azo)	0.168	0.133	131460	29.26	0.020000	0.18476	0.074802	0.085475
L7	3	(−Azo)	0.162	0.148	134456	30.02	0.031648	0.38555	0.156093	0.107836
L7	4	(−Azo)	0.174	0.164	143946	31.02	0.025712	0.25031	0.101340	0.086197
L8	1	(−Azo)	0.133	0.234	209688	32.80	0.035036	0.24824	0.100502	0.253180
L8	2	(−Azo)	0.066	0.221	223600	33.40	0.034308	0.24962	0.101061	0.119738
L8	3	(−Azo)	0.096	0.198	2019833	31.82	0.029660	0.26273	0.106368	0.139213
L8	4	(−Azo)	0.087	0.180	222000	33.58	0.036184	0.16751	0.067818	0.091967
L9	1	(−Azo)	0.224	0.173	177099	32.00	0.026804	0.23444	0.094915	0.075377
L9	2	(−Azo)	0.212	0.164	163536	32.10	0.027252	0.27308	0.110559	0.080787
L9	3	(−Azo)	0.209	0.160	174108	35.52	0.032768	0.28757	0.116425	0.297541
L9	4	(−Azo)	0.195	0.147	140909	28.25	0.029548	0.29999	0.121453	0.113607
L10	1	(−Azo)	0.223	0.146	156739	41.50	0.024116	0.20270	0.082065	0.098098
L10	2	(−Azo)	0.229	0.160	166836	44.66	0.027476	0.23030	0.093239	0.173115
L10	3	(−Azo)	0.137	0.123	153678	37.52	0.029184	0.27446	0.111117	0.121541
L10	4	(−Azo)	0.144	0.116	173774	33.80	0.037892	0.25307	0.102457	0.392754
L11	1	(−Azo)	0.120	0.092	162140	36.50	0.027252	0.29033	0.117543	0.089443
L11	2	(−Azo)	0.058	0.106	148378	39.55	0.032572	0.46214	0.187101	0.293934
L11	3	(−Azo)	0.271	0.158	146635	39.25	0.026608	0.25997	0.105251	0.156164
L11	4	(−Azo)	0.166	0.138	143288	35.00	0.026216	0.23306	0.094356	0.152197
L12	1	(−Azo)	0.182	0.149	176640	35.30	0.025656	0.14750	0.059717	0.056984
L12	2	(−Azo)	0.187	0.150	168344	37.54	0.027896	0.34415	0.139332	0.323508
L12	3	(−Azo)	0.189	0.146	172387	35.10	0.026188	0.19511	0.078992	0.069246
L12	4	(−Azo)	0.144	0.137	173344	31.72	0.031004	0.25100	0.101619	0.308361
L13	1	(−Azo)	0.185	0.198	244676	29.72	0.029324	0.25307	0.102457	0.279869
L13	2	(−Azo)	0.196	0.211	243354	36.60	0.025236	0.27101	0.109721	0.178164
L13	3	(−Azo)	0.208	0.213	250615	35.10	0.024564	0.28343	0.114749	0.296098
L13	4	(−Azo)	0.194	0.200	255747	30.20	0.031816	0.35726	0.144640	0.452262
L14	1	(−Azo)	0.169	0.116	178201	26.67	0.029156	0.33173	0.134304	0.247770
L14	2	(−Azo)	0.237	0.175	144489	24.00	0.025124	0.25238	0.102178	0.080426
L14	3	(−Azo)	0.176	0.132	140191	22.00	0.027924	0.27860	0.112794	0.100623
L14	4	(−Azo)	0.186	0.114	159504	19.20	0.028260	0.33449	0.135421	0.282393
L15	1	(−Azo)	0.106	0.111	146656	31.10	0.025376	0.28205	0.114190	0.069246
L15	2	(−Azo)	0.086	0.082	122066	29.50	0.034140	0.33035	0.133745	0.310525
L15	3	(−Azo)	0.073	0.122	128900	25.76	0.031032	0.28067	0.113632	0.081508
L15	4	(−Azo)	0.092	0.091	153324	29.40	0.035036	0.32276	0.130672	0.073213
L16	1	(−Azo)	0.249	0.151	152088	36.72	0.026720	0.23996	0.097150	0.057344
L16	2	(−Azo)	0.218	0.197	139764	32.50	0.029184	0.25307	0.102457	0.307639
L16	3	(−Azo)	0.254	0.147	148033	32.56	0.027700	0.26135	0.105810	0.270852
L16	4	(−Azo)	0.222	0.152	100147	31.16	0.028204	0.27446	0.111117	0.048328
L17	1	(−Azo)	0.161	0.252	181614	32.22	0.027924	0.25169	0.101899	0.258590
L17	2	(−Azo)	0.176	0.163	199577	33.18	0.028120	0.27515	0.111397	0.246328
L17	3	(−Azo)	0.235	0.176	198761	34.70	0.027700	0.30482	0.123409	0.240557
L17	4	(−Azo)	0.131	0.140	200426	31.40	0.030304	0.28412	0.115028	0.269770
L18	1	(−Azo)	0.222	0.147	141282	39.30	0.026496	0.29171	0.118101	0.302951
L18	2	(−Azo)	0.174	0.142	178476	38.04	0.028260	0.24893	0.100781	0.222885
L18	3	(−Azo)	0.208	0.144	176824	37.86	0.026216	0.18269	0.073964	0.256426
L18	4	(−Azo)	0.229	0.167	195539	34.38	0.030416	0.26756	0.108324	0.304393
L19	1	(−Azo)	0.183	0.176	227778	24.20	0.029296	0.22547	0.091283	0.323508
L19	2	(−Azo)	0.164	0.243	255547	29.46	0.029268	0.20753	0.084020	0.264361
L19	3	(−Azo)	0.180	0.178	267561	32.26	0.029464	0.21236	0.085976	0.249934
L19	4	(−Azo)	0.182	0.185	279040	31.88	0.029856	0.22616	0.091563	0.236590
L20	1	(−Azo)	0.120	0.110	152932	23.28	0.029324	0.23789	0.096312	0.314852
L20	2	(−Azo)	0.118	0.124	142142	26.66	0.037836	0.32552	0.131789	0.400328
L20	3	(−Azo)	0.120	0.096	150658	23.46	0.031228	0.45731	0.185146	0.418721
L20	4	(−Azo)	0.131	0.127	172243	24.20	0.030276	0.21512	0.087093	0.260033
L21	1	(−Azo)	0.114	0.165	159786	25.94	0.028680	0.29309	0.118660	0.322066
L21	2	(−Azo)	0.212	0.236	153129	23.46	0.031732	0.36071	0.146036	0.509607
L21	3	(−Azo)	0.205	0.210	143666	31.12	0.034140	0.24065	0.097429	0.268689
L21	4	(−Azo)	0.098	0.116	141344	27.26	0.030612	0.29447	0.119219	0.572361
L22	1	(−Azo)	0.283	0.203	178545	27.52	0.030976	0.30137	0.122012	0.228656
L22	2	(−Azo)	0.234	0.150	176453	32.62	0.029520	0.21719	0.087931	0.307279
L22	3	(−Azo)	0.257	0.193	170881	24.68	0.028288	0.22754	0.092121	0.291770
L22	4	(−Azo)	0.266	0.191	185517	32.50	0.029408	0.21581	0.087372	0.215311
L23	1	(−Azo)	0.194	0.180	199635	38.18	0.026384	0.19097	0.077316	0.350557
L23	2	(−Azo)	0.232	0.195	212924	38.76	0.027560	0.24962	0.101061	0.115770
L23	3	(−Azo)	0.216	0.195	173882	38.24	0.028904	0.21995	0.089049	0.235148
L23	4	(−Azo)	0.208	0.194	193342	38.12	0.024200	0.16268	0.065862	0.064197
L24	1	(−Azo)	0.199	0.190	181788	37.78	0.027756	0.24962	0.101061	0.276984
L24	2	(−Azo)	0.228	0.210	183423	38.44	0.028372	0.25928	0.104972	0.223967
L24	3	(−Azo)	0.155	0.152	179838	33.00	0.028008	0.25031	0.101340	0.228656
L24	4	(−Azo)	0.192	0.226	180324	37.50	0.028876	0.30137	0.122012	0.384098
L25	1	(−Azo)	0.118	0.105	109660	24.76	0.026832	0.23996	0.097150	0.255705
L25	2	(−Azo)	0.099	0.113	141049	20.38	0.029212	0.23858	0.096591	0.322787
L25	3	(−Azo)	0.126	0.105	129138	27.36	0.028260	0.23996	0.097150	0.265082
L25	4	(−Azo)	0.137	0.097	90655	22.70	0.026244	0.27101	0.109721	0.288164
L26	1	(−Azo)	0.136	0.117	112802	27.25	0.029100	0.32345	0.130951	0.411148
L26	2	(−Azo)	0.034	0.062	101071	30.00	0.039264	0.47042	0.190453	0.726000
L26	3	(−Azo)	0.112	0.111	78421	30.60	0.034112	0.45041	0.182352	0.249213
L26	4	(−Azo)	0.119	0.142	93607	26.90	0.028932	0.28136	0.113911	0.270131
2B587PW	1	(−Azo)	0.280	0.336	291360	34.64	0.026860	0.17165	0.069494	0.166984
2B587PW	2	(−Azo)	0.235	0.289	287181	33.72	0.034560	0.19373	0.078433	0.209180
2B587PW	3	(−Azo)	0.276	0.364	320324	34.80	0.029940	0.14543	0.058879	0.238033
2B587PW	4	(−Azo)	0.256	0.347	310848	35.40	0.029016	0.20684	0.083741	0.187902
