# Supplementary material for: Azospirillum brasilense promotes increases in growth and nitrogen use efficiency of maize genotypes
Source: PLoS One. 2019 Apr 18;14(4):e0215332. doi: 10.1371/journal.pone.0215332 (PMC6472877; doi:10.1371/journal.pone.0215332)
Supplement: S2 Data — Total root volume (RV); root dry mass (RDM); shoot dry mass (SDM); nitrogen use efficiency (NUE); high nitrogen (HN); low nitrogen (LN) and low nitrogen plus inoculation with Azospirillum brasilense (LN+Azo). (XLSX) [file pone.0215332.s002.xlsx]

## Sheet: Plan1
Gen	Cond	Rep	SDM	RDM	RV	NUE
L1	HN	1	0.3105	0.2375	2.5	0.819845
L1	HN	2	0.2921	0.2595	3	1.15441
L1	HN	3	0.3324	0.271	3	1.00348
L1	HN	4	0.2921	0.2375	2.25	0.771262
L2	HN	1	0.0933	0.067	1.25	0.114231
L2	HN	2	0.1187	0.0715	1.5	0.1943
L2	HN	3	0.1095	0.0755	1.5	0.17924
L2	HN	4	0.0848	0.079	1.25	0.0954458
L3	HN	1	0.1156	0.196	1.5	0.250916
L3	HN	2	0.1801	0.176	2.25	0.481059
L3	HN	3	0.1468	0.181	2.75	0.426207
L3	HN	4	0.1257	0.192	1.75	0.25018
L4	HN	1	0.4025	0.1565	3.5	0.839079
L4	HN	2	0.408	0.143	3	0.957741
L4	HN	3	0.3814	0.139	3.25	0.640378
L4	HN	4	0.1632	0.1875	2.25	0.259285
L5	HN	1	0.2233	0.2105	4	0.643825
L5	HN	2	0.2175	0.218	3.5	0.759879
L5	HN	3	0.2356	0.1895	4	0.915277
L5	HN	4	0.2365	0.2365	4.5	0.899425
L6	HN	1	0.1528	0.242	3	0.530902
L6	HN	2	0.1461	0.259	2.5	0.424498
L6	HN	3	0.1449	0.2285	2.25	0.465836
L6	HN	4	0.1278	0.2585	3.25	0.370159
L7	HN	1	0.2476	0.192	3	0.486815
L7	HN	2	0.1912	0.1665	2.5	0.53789
L7	HN	3	0.1903	0.1635	2.75	0.501113
L7	HN	4	0.2495	0.224	4	0.848185
L8	HN	1	0.1991	0.182	2.25	0.33224
L8	HN	2	0.2362	0.1855	2.5	0.447648
L8	HN	3	0.2328	0.1805	2.75	0.365675
L8	HN	4	0.2319	0.1995	3	0.33589
L9	HN	1	0.3264	0.263	4.75	0.920159
L9	HN	2	0.2213	0.2715	4.5	0.856296
L9	HN	3	0.4286	0.235	5	1.90294
L9	HN	4	0.3406	0.2515	5.75	1.20347
L10	HN	1	0.1496	0.205	2	0.300614
L10	HN	2	0.1819	0.2135	3	0.281357
L10	HN	3	0.1873	0.1895	2	0.306329
L10	HN	4	0.1517	0.2215	2.75	0.245474
L11	HN	1	0.1544	0.226	1.5	0.345463
L11	HN	2	0.1556	0.2115	1.5	0.30266
L11	HN	3	0.1336	0.219	1.75	0.31022
L11	HN	4	0.1501	0.21	1.75	0.388654
L12	HN	1	0.3146	0.154	3.75	0.688674
L12	HN	2	0.3758	0.151	4.25	0.509692
L12	HN	3	0.272	0.105	3.75	0.521899
L12	HN	4	0.3135	0.1715	4.5	0.54953
L13	HN	1	0.3301	0.1135	3	0.733077
L13	HN	2	0.2708	0.1905	3.25	0.516157
L13	HN	3	0.4128	0.2265	4.75	1.36107
L13	HN	4	0.4337	0.232	4.75	1.40238
L14	HN	1	0.2957	0.221	3.5	1.07274
L14	HN	2	0.2449	0.1715	2.5	0.80653
L14	HN	3	0.187	0.1865	3.5	0.579405
L14	HN	4	0.21	0.154	3.25	0.811336
L15	HN	1	0.1005	0.067	1.5	0.11679
L15	HN	2	0.096	0.065	1.5	0.102432
L15	HN	3	0.0921	0.078	1	0.138773
L15	HN	4	0.1144	0.06	1.25	0.121179
L16	HN	1	0.1624	0.227	4	0.308284
L16	HN	2	0.1734	0.19	3.25	0.285717
L16	HN	3	0.2458	0.2045	3	0.564583
L16	HN	4	0.2003	0.204	3.25	0.556781
L17	HN	1	0.2421	0.187	2.5	0.602949
L17	HN	2	0.2482	0.2395	2.5	0.504022
L17	HN	3	0.3002	0.282	3.5	1.31101
L17	HN	4	0.3503	0.218	3.5	1.49009
L18	HN	1	0.2406	0.259	3	0.654124
L18	HN	2	0.3559	0.255	3	0.973891
L18	HN	3	0.2875	0.211	3	0.53294
L18	HN	4	0.3341	0.228	4	0.778162
L19	HN	1	0.2696	0.1465	3.25	0.733981
L19	HN	2	0.2945	0.171	4	0.873465
L19	HN	3	0.3491	0.141	3	1.11293
L19	HN	4	0.2733	0.1635	3	0.786457
L20	HN	1	0.2884	0.1395	3	0.747647
L20	HN	2	0.2071	0.1175	2	0.406994
L20	HN	3	0.3396	0.1335	2.25	0.912721
L20	HN	4	0.3159	0.165	3	0.710333
L21	HN	1	0.5023	0.215	3.75	1.64054
L21	HN	2	0.4481	0.242	2.75	0.847438
L21	HN	3	0.6437	0.2435	3.5	1.71206
L21	HN	4	0.4494	0.2005	4.25	0.865137
L22	HN	1	0.2737	0.189	4	0.913245
L22	HN	2	0.2061	0.2015	4.5	0.861795
L22	HN	3	0.3244	0.2615	5	1.49763
L22	HN	4	0.3598	0.2865	5.75	1.24516
L23	HN	1	0.1798	0.2445	3	0.523054
L23	HN	2	0.2681	0.261	4.25	0.868984
L23	HN	3	0.2154	0.2495	2.25	0.668248
L23	HN	4	0.202	0.2467	2	0.541514
L24	HN	1	0.1923	0.168	3	0.402745
L24	HN	2	0.2254	0.1685	3.75	0.482296
L24	HN	3	0.2652	0.161	4	0.700892
L24	HN	4	0.2177	0.17	3.5	0.584593
L25	HN	1	0.0868	0.163	1.25	0.167676
L25	HN	2	0.1065	0.1715	1.5	0.167452
L25	HN	3	0.1598	0.149	1.25	0.184316
L25	HN	4	0.1285	0.171	1.25	0.203456
L26	HN	1	0.167	0.146	3	0.505965
L26	HN	2	0.1507	0.0965	2.5	0.382856
L26	HN	3	0.1576	0.082	2.5	0.348229
L26	HN	4	0.1732	0.2155	3	0.491125
2B587PW	HN	1	0.4362	0.362	8	3.35883
2B587PW	HN	2	0.4204	0.46	7.5	3.53385
2B587PW	HN	3	0.4485	0.4015	7.5	3.06751
2B587PW	HN	4	0.3998	0.5005	8.25	3.40867
L1	LN + Azo	1	0.1534	0.18	2.5	26.5116
L1	LN + Azo	2	0.1545	0.217	3.5	25.96
L1	LN + Azo	3	0.1582	0.1655	2.5	26.7605
L1	LN + Azo	4	0.1651	0.2575	3.25	38.1855
L2	LN + Azo	1	0.0522	0.0515	1	8.19965
L2	LN + Azo	2	0.0756	0.0685	1	7.21773
L2	LN + Azo	3	0.0764	0.0955	1.5	10.6211
L2	LN + Azo	4	0.1051	0.1095	1.75	14.6143
L3	LN + Azo	1	0.0915	0.1465	2.55	16.192
L3	LN + Azo	2	0.1342	0.2255	3	25.6798
L3	LN + Azo	3	0.1313	0.191	2.75	23.2829
L3	LN + Azo	4	0.1538	0.294	3.25	21.0073
L4	LN + Azo	1	0.2156	0.2155	2.75	29.3469
L4	LN + Azo	2	0.2102	0.165	2.75	29.7107
L4	LN + Azo	3	0.2184	0.169	2.75	30.8659
L4	LN + Azo	4	0.2073	0.1535	2.75	30.5524
L5	LN + Azo	1	0.1406	0.1935	3.25	32.863
L5	LN + Azo	2	0.1385	0.212	3.25	19.0977
L5	LN + Azo	3	0.1881	0.2315	3.25	36.4149
L5	LN + Azo	4	0.1432	0.247	3.5	18.6237
L6	LN + Azo	1	0.2245	0.1635	2.75	48.2883
L6	LN + Azo	2	0.1693	0.1685	2.5	36.2257
L6	LN + Azo	3	0.1876	0.2065	3.25	39.7919
L6	LN + Azo	4	0.1597	0.2155	3	37.3075
L7	LN + Azo	1	0.2997	0.1625	2.75	54.2029
L7	LN + Azo	2	0.1625	0.1945	2.75	27.0385
L7	LN + Azo	3	0.2501	0.1205	2	43.6007
L7	LN + Azo	4	0.2219	0.206	2.75	30.8274
L8	LN + Azo	1	0.3232	0.2175	4	61.2595
L8	LN + Azo	2	0.2023	0.2015	3	54.2894
L8	LN + Azo	3	0.2675	0.1945	4	49.9552
L8	LN + Azo	4	0.2772	0.174	2.75	49.2984
L9	LN + Azo	1	0.1868	0.229	2.5	27.615
L9	LN + Azo	2	0.1065	0.2605	3	18.0003
L9	LN + Azo	3	0.183	0.2975	3.5	40.2992
L9	LN + Azo	4	0.142	0.2215	3.5	33.122
L10	LN + Azo	1	0.1565	0.145	2.75	24.5995
L10	LN + Azo	2	0.1787	0.1905	2.75	30.5769
L10	LN + Azo	3	0.2383	0.1565	3.5	28.8772
L10	LN + Azo	4	0.1925	0.1785	3.5	32.9918
L11	LN + Azo	1	0.1892	0.1595	2.5	23.0155
L11	LN + Azo	2	0.1672	0.1815	2	17.7263
L11	LN + Azo	3	0.2243	0.17	3.25	33.0683
L11	LN + Azo	4	0.2377	0.199	3.75	30.2427
L12	LN + Azo	1	0.1883	0.133	2.5	48.2358
L12	LN + Azo	2	0.1655	0.156	3.25	38.635
L12	LN + Azo	3	0.2012	0.216	3.5	68.9845
L12	LN + Azo	4	0.1692	0.2105	3.75	48.3178
L13	LN + Azo	1	0.2279	0.216	3.5	44.2152
L13	LN + Azo	2	0.166	0.2535	3	37.5769
L13	LN + Azo	3	0.2328	0.2565	3.75	47.8291
L13	LN + Azo	4	0.2204	0.2065	3.75	42.2891
L14	LN + Azo	1	0.1342	0.1995	1.75	23.2182
L14	LN + Azo	2	0.1132	0.1385	1.75	14.0822
L14	LN + Azo	3	0.1691	0.1555	2.25	26.0615
L14	LN + Azo	4	0.1668	0.1185	2	22.6512
L15	LN + Azo	1	0.1221	0.0615	2	7.44246
L15	LN + Azo	2	0.1091	0.0775	1.25	15.4509
L15	LN + Azo	3	0.0876	0.0845	1.5	10.3169
L15	LN + Azo	4	0.1345	0.076	1	7.94834
L16	LN + Azo	1	0.1226	0.199	3.75	15.8686
L16	LN + Azo	2	0.1603	0.1865	3.5	18.519
L16	LN + Azo	3	0.1149	0.229	3.75	11.4474
L16	LN + Azo	4	0.1734	0.202	3.75	21.326
L17	LN + Azo	1	0.1534	0.1115	2	21.5211
L17	LN + Azo	2	0.1293	0.1865	2.25	14.9377
L17	LN + Azo	3	0.1343	0.2025	3.25	12.6348
L17	LN + Azo	4	0.1167	0.1725	2.5	13.717
L18	LN + Azo	1	0.1401	0.2225	4	33.6384
L18	LN + Azo	2	0.1824	0.296	4	48.4943
L18	LN + Azo	3	0.1716	0.263	4	44.5235
L18	LN + Azo	4	0.2381	0.263	3.75	62.0642
L19	LN + Azo	1	0.2147	0.1535	3.25	37.7675
L19	LN + Azo	2	0.2265	0.223	3.75	26.5949
L19	LN + Azo	3	0.375	0.267	4	62.9499
L19	LN + Azo	4	0.1648	0.1815	3.25	20.3813
L20	LN + Azo	1	0.1752	0.139	2.5	17.3481
L20	LN + Azo	2	0.2387	0.148	2.5	33.9197
L20	LN + Azo	3	0.1543	0.1005	2.5	25.6618
L20	LN + Azo	4	0.1923	0.1665	3	27.7669
L21	LN + Azo	1	0.1049	0.202	1.5	10.6048
L21	LN + Azo	2	0.2474	0.222	2.25	24.0365
L21	LN + Azo	3	0.231	0.2155	2.5	22.902
L21	LN + Azo	4	0.1041	0.197	2.5	10.8528
L22	LN + Azo	1	0.1808	0.227	4.5	38.1348
L22	LN + Azo	2	0.2119	0.256	4.5	36.9632
L22	LN + Azo	3	0.1433	0.222	3.5	38.4273
L22	LN + Azo	4	0.1454	0.227	4.25	28.6236
L23	LN + Azo	1	0.235	0.236	4.5	46.3788
L23	LN + Azo	2	0.1962	0.262	4.5	46.1715
L23	LN + Azo	3	0.1494	0.227	3.5	30.0271
L23	LN + Azo	4	0.1255	0.2125	3.5	27.2579
L24	LN + Azo	1	0.1576	0.136	2.25	15.9324
L24	LN + Azo	2	0.1158	0.257	3.75	14.7482
L24	LN + Azo	3	0.1377	0.143	2.5	18.2965
L24	LN + Azo	4	0.1946	0.2235	3.25	14.818
L25	LN + Azo	1	0.2086	0.155	3.25	14.0201
L25	LN + Azo	2	0.1523	0.1105	2.25	8.33985
L25	LN + Azo	3	0.1228	0.1885	3	7.88639
L25	LN + Azo	4	0.1781	0.145	2.5	13.7393
L26	LN + Azo	1	0.1125	0.117	2.25	4.8921
L26	LN + Azo	2	0.1147	0.1655	2.25	4.54852
L26	LN + Azo	3	0.1162	0.136	2.75	8.81036
L26	LN + Azo	4	0.1181	0.183	2.5	4.25042
2B587PW	LN + Azo	1	0.3268	0.4135	6.5	58.5951
2B587PW	LN + Azo	2	0.2133	0.3725	6	41.8352
2B587PW	LN + Azo	3	0.2564	0.3785	5.75	69.1334
2B587PW	LN + Azo	4	0.3851	0.4545	4.5	113.842
L1	LN + Azo	1	0.1748	0.232	4	24.7249
L1	LN + Azo	2	0.1547	0.2135	3.75	23.9196
L1	LN + Azo	3	0.224	0.2515	4.5	26.173
L1	LN + Azo	4	0.1943	0.2495	4.25	24.0237
L2	LN	1	0.0731	0.1195	2.25	3.54184
L2	LN	2	0.0482	0.056	1	2.25722
L2	LN	3	0.0708	0.072	2	2.84194
L2	LN	4	0.0437	0.046	1.5	1.84501
L3	LN	1	0.1475	0.1795	2.75	14.7606
L3	LN	2	0.1068	0.1915	3.25	13.936
L3	LN	3	0.1031	0.133	2.5	12.0965
L3	LN	4	0.0872	0.1755	2.5	11.3758
L4	LN	1	0.1506	0.114	2.5	9.57146
L4	LN	2	0.1584	0.1505	2.75	11.0754
L4	LN	3	0.197	0.1685	3	19.5342
L4	LN	4	0.2066	0.173	3	15.4982
L5	LN	1	0.1886	0.2535	3.5	22.212
L5	LN	2	0.1566	0.2065	3.5	27.0428
L5	LN	3	0.1651	0.186	2.5	29.4848
L5	LN	4	0.155	0.2375	3.5	19.383
L6	LN	1	0.1866	0.201	3.75	30.7459
L6	LN	2	0.1749	0.194	4.5	28.0822
L6	LN	3	0.1316	0.1605	3.5	22.2426
L6	LN	4	0.2281	0.176	4	38.9978
L7	LN	1	0.1839	0.1765	2.25	19.101
L7	LN	2	0.1779	0.1495	2.5	14.8274
L7	LN	3	0.2208	0.2025	3	19.3878
L7	LN	4	0.1227	0.1885	3	9.31269
L8	LN	1	0.1885	0.154	2.25	11.6883
L8	LN	2	0.2816	0.2275	4	27.7791
L8	LN	3	0.2563	0.141	2.5	29.1016
L8	LN	4	0.1639	0.1915	3.25	24.3032
L9	LN	1	0.108	0.183	4	7.01452
L9	LN	2	0.1974	0.188	4.5	22.744
L9	LN	3	0.1375	0.1905	4	6.40085
L9	LN	4	0.1494	0.1875	4.25	10.3073
L10	LN	1	0.1971	0.1695	3.5	10.3474
L10	LN	2	0.1911	0.196	3.75	8.12065
L10	LN	3	0.2117	0.1795	3.25	30.6983
L10	LN	4	0.1592	0.1985	3.75	20.5541
L11	LN	1	0.1929	0.13	3	9.0387
L11	LN	2	0.1528	0.135	2.25	7.54849
L11	LN	3	0.1318	0.1305	2.75	10.1095
L11	LN	4	0.2091	0.1345	2	15.6792
L12	LN	1	0.1827	0.205	3.5	23.2006
L12	LN	2	0.1339	0.1735	3	11.5127
L12	LN	3	0.2021	0.2365	3.5	25.2863
L12	LN	4	0.1672	0.231	4	22.7289
L13	LN	1	0.2617	0.146	3	41.4191
L13	LN	2	0.2288	0.259	4.5	33.0373
L13	LN	3	0.1582	0.1935	3.75	18.9624
L13	LN	4	0.1055	0.163	3	12.2502
L14	LN	1	0.1622	0.209	3.25	12.5995
L14	LN	2	0.1973	0.162	1.75	16.8293
L14	LN	3	0.1106	0.1545	2	15.3482
L14	LN	4	0.1615	0.2465	3.25	12.3301
L15	LN	1	0.0272	0.053	0.75	0.55325
L15	LN	2	0.0304	0.112	1.5	0.949096
L15	LN	3	0.0325	0.0641	0.75	0.752941
L15	LN	4	0.0393	0.071	1	1.81487
L16	LN	1	0.1673	0.1595	3.25	19.8355
L16	LN	2	0.2009	0.2125	3	35.7009
L16	LN	3	0.1756	0.182	2.5	15.8377
L16	LN	4	0.1082	0.1565	3.25	26.7478
L17	LN	1	0.1915	0.158	2	33.7368
L17	LN	2	0.2147	0.2305	3.25	35.2539
L17	LN	3	0.1799	0.209	2.75	23.2907
L17	LN	4	0.1121	0.1845	2.75	10.2494
L18	LN	1	0.1812	0.1925	2.75	29.1695
L18	LN	2	0.2427	0.203	3.25	35.097
L18	LN	3	0.1568	0.338	3.5	27.1616
L18	LN	4	0.2638	0.19	3	35.7053
L19	LN	1	0.2324	0.33	4.5	34.0671
L19	LN	2	0.1796	0.1715	3.5	20.0339
L19	LN	3	0.1438	0.1905	3.5	9.33303
L19	LN	4	0.197	0.216	3	9.22559
L20	LN	1	0.2205	0.0965	2.5	13.7106
L20	LN	2	0.204	0.147	1.75	13.0032
L20	LN	3	0.2175	0.1725	2	13.9446
L20	LN	4	0.2035	0.1905	2.75	15.6096
L21	LN	1	0.0554	0.108	1.5	4.86034
L21	LN	2	0.2672	0.167	2	20.731
L21	LN	3	0.0973	0.0685	1.25	4.3351
L21	LN	4	0.1264	0.171	2	10.237
L22	LN	1	0.0851	0.198	4	9.91572
L22	LN	2	0.1056	0.249	4.5	17.1025
L22	LN	3	0.1283	0.254	4.5	20.1867
L22	LN	4	0.0792	0.264	4.75	10.3616
L23	LN	1	0.1098	0.1785	3.75	9.3689
L23	LN	2	0.1937	0.1665	4.25	22.1531
L23	LN	3	0.1501	0.1525	3.5	15.8065
L23	LN	4	0.2168	0.1425	3.75	22.7969
L24	LN	1	0.1181	0.199	3.5	14.298
L24	LN	2	0.264	0.2185	4	46.5881
L24	LN	3	0.1222	0.1635	2.5	11.4637
L24	LN	4	0.1887	0.231	4	27.4992
L25	LN	1	0.1502	0.1835	2.5	22.195
L25	LN	2	0.2179	0.172	2.75	20.8946
L25	LN	3	0.2365	0.138	2.5	20.217
L25	LN	4	0.1428	0.1665	2.25	10.3097
L26	LN	1	0.112	0.154	2.5	8.0132
L26	LN	2	0.1299	0.1515	2.25	9.75254
L26	LN	3	0.1566	0.1635	2.25	10.3093
L26	LN	4	0.1884	0.104	1.75	9.10294
2B587PW	LN	1	0.2979	0.389	6.25	96.908
2B587PW	LN	2	0.3177	0.432	5.5	97.7698
2B587PW	LN	3	0.3163	0.4485	6.25	90.6416
2B587PW	LN	4	0.2415	0.3405	5.5	82.4964
