# Supplementary material for: Azospirillum brasilense promotes increases in growth and nitrogen use efficiency of maize genotypes
Source: PLoS One. 2019 Apr 18;14(4):e0215332. doi: 10.1371/journal.pone.0215332 (PMC6472877; doi:10.1371/journal.pone.0215332)
Supplement: S3 Data — Total root volume (RV); root dry mass (RDM); shoot dry mass (SDM); nitrogen use efficiency (NUE); high nitrogen (HN); low nitrogen (LN) and low nitrogen plus inoculation with Azospirillum brasilense (LN+Azo). (XLSX) [file pone.0215332.s003.xlsx]

## Sheet: Plan1
Gen	Cond	Rep	SDM	RDM	RV	NUE
L1	HN	1	3.99	1.93	25	9.89112
L1	HN	2	3.51	1.83	20	8.70121
L1	HN	3	3.98	2.24	23	9.86633
L1	HN	4	3.56	1.87	21	8.82516
L2	HN	1	1.39	0.44	8	3.44578
L2	HN	2	1.98	0.66	9	4.90838
L2	HN	3	1.65	0.64	9	4.09031
L2	HN	4	1.9	0.48	8	4.71006
L3	HN	1	3.13	0.82	11	7.7592
L3	HN	2	2.52	0.73	10	6.24703
L3	HN	3	2.97	0.78	10	7.36257
L3	HN	4	2.22	0.69	12	5.50333
L4	HN	1	4.34	1.11	12	10.7588
L4	HN	2	4.91	1.02	10	12.1718
L4	HN	3	3.57	0.78	10	8.84995
L4	HN	4	3.15	0.75	12	7.80878
L5	HN	1	2.13	0.9	10	5.28022
L5	HN	2	2.16	0.56	10	5.35459
L5	HN	3	2.16	0.75	10	5.35459
L5	HN	4	2.35	0.77	12	5.8256
L6	HN	1	2.79	0.84	11	6.91635
L6	HN	2	2.51	0.81	11	6.22224
L6	HN	3	2.45	0.84	12	6.0735
L6	HN	4	2.44	1.01	11	6.04871
L7	HN	1	3.89	1.12	12	9.64323
L7	HN	2	3.22	1.28	14	7.98231
L7	HN	3	3.94	1.27	12	9.76717
L7	HN	4	4.03	0.98	14	9.99028
L8	HN	1	4.32	0.69	10	10.7092
L8	HN	2	3.72	0.59	12	9.2218
L8	HN	3	3.46	0.99	12	8.57726
L8	HN	4	3.01	0.89	14	7.46172
L9	HN	1	2.62	0.89	10	6.49492
L9	HN	2	2.57	0.98	12	6.37097
L9	HN	3	2.48	0.78	12	6.14787
L9	HN	4	3	1.06	10	7.43693
L10	HN	1	2.24	0.83	10	5.55291
L10	HN	2	2.64	0.78	12	6.5445
L10	HN	3	2.1	1	14	5.20585
L10	HN	4	2.42	0.97	12	5.99913
L11	HN	1	1.96	0.87	12	4.8588
L11	HN	2	1.6	0.76	8	3.96637
L11	HN	3	2.09	0.71	10	5.18106
L11	HN	4	1.5	0.67	8	3.71847
L12	HN	1	3.82	1.25	8	9.4697
L12	HN	2	2.45	1.12	10	6.0735
L12	HN	3	3.32	1.42	8	8.23021
L12	HN	4	2.51	1.43	10	6.22224
L13	HN	1	4.88	1.45	13	12.0974
L13	HN	2	4.3	1.18	20	10.6596
L13	HN	3	4.84	1.09	12	11.9983
L13	HN	4	4.32	1.53	13	10.7092
L14	HN	1	1.68	0.89	13	4.16468
L14	HN	2	1.98	0.73	20	4.90838
L14	HN	3	1.83	0.72	14	4.53653
L14	HN	4	1.89	0.69	12	4.68527
L15	HN	1	2.61	0.66	8	6.47013
L15	HN	2	1.62	0.67	4	4.01594
L15	HN	3	1.39	0.6	4	3.44578
L15	HN	4	2.32	0.57	6	5.75123
L16	HN	1	1.9	0.79	10	4.71006
L16	HN	2	1.83	0.77	12	4.53653
L16	HN	3	2.27	0.84	10	5.62728
L16	HN	4	2.37	0.94	14	5.87518
L17	HN	1	2.33	0.73	10	5.77602
L17	HN	2	2.26	0.87	16	5.60249
L17	HN	3	2.51	0.78	12	6.22224
L17	HN	4	1.97	0.7	16	4.88359
L18	HN	1	2.6	0.95	12	6.44534
L18	HN	2	2.28	0.83	12	5.65207
L18	HN	3	2.64	0.72	14	6.5445
L18	HN	4	2.9	0.87	12	7.18904
L19	HN	1	2.85	1.34	10	7.06509
L19	HN	2	3.19	1.17	14	7.90794
L19	HN	3	2.88	0.89	8	7.13946
L19	HN	4	3.18	1.01	10	7.88315
L20	HN	1	1.6	0.45	4	3.96637
L20	HN	2	2.67	0.74	6	6.61887
L20	HN	3	2.43	0.63	10	6.02392
L20	HN	4	1.34	0.63	6	3.32183
L21	HN	1	2.04	0.78	12	5.05712
L21	HN	2	2.47	0.83	12	6.12308
L21	HN	3	2.26	0.8	8	5.60249
L21	HN	4	2.91	0.72	8	7.21383
L22	HN	1	2.56	1.23	12	6.34618
L22	HN	2	3.41	1.45	20	8.45332
L22	HN	3	3.1	1.17	18	7.68483
L22	HN	4	2.4	1.03	10	5.94955
L23	HN	1	2.86	1.25	14	7.08988
L23	HN	2	2.18	1.12	14	5.40417
L23	HN	3	2.81	1.6	10	6.96593
L23	HN	4	3.1	1.36	16	7.68483
L24	HN	1	3.9	1.6	20	9.66802
L24	HN	2	3.73	2	16	9.24659
L24	HN	3	2.53	1.59	8	6.27182
L24	HN	4	2.83	1.69	8	7.01551
L25	HN	1	2.73	1.54	6	6.76761
L25	HN	2	3.76	1.5	16	9.32096
L25	HN	3	2.98	1.15	10	7.38736
L25	HN	4	2.99	1.32	10	7.41215
L26	HN	1	1.27	0.7	8	3.1483
L26	HN	2	1.29	0.55	4	3.19788
L26	HN	3	1.88	0.7	8	4.66048
L26	HN	4	1.93	0.58	4	4.78443
2B587PW	HN	1	4.82	2.32	20	11.9487
2B587PW	HN	2	3.91	1.93	18	9.69281
2B587PW	HN	3	3.94	1.98	18	9.76717
2B587PW	HN	4	4.98	2.38	20	12.3453
L1	LN + Azo	1	2.43	1.97	16	60.2392
L1	LN + Azo	2	2.45	1.75	14	60.735
L1	LN + Azo	3	2.43	1.3	16	60.2392
L1	LN + Azo	4	2.46	1.69	16	60.9829
L2	LN + Azo	1	1.07	0.51	8	26.5251
L2	LN + Azo	2	1.16	0.35	6	28.7561
L2	LN + Azo	3	1	0.36	8	24.7898
L2	LN + Azo	4	1.1	0.41	10	27.2688
L3	LN + Azo	1	1.94	0.76	4	48.0922
L3	LN + Azo	2	2.93	0.68	8	72.6341
L3	LN + Azo	3	1.48	0.81	10	36.6889
L3	LN + Azo	4	2.48	0.74	8	61.4787
L4	LN + Azo	1	2.45	0.51	6	60.735
L4	LN + Azo	2	2.63	0.56	10	65.1971
L4	LN + Azo	3	2.02	0.49	10	50.0754
L4	LN + Azo	4	1.98	0.48	6	49.0838
L5	LN + Azo	1	2.05	0.68	10	50.8191
L5	LN + Azo	2	1.95	0.69	10	48.3401
L5	LN + Azo	3	1.5	0.61	12	37.1847
L5	LN + Azo	4	1.91	0.78	12	47.3485
L6	LN + Azo	1	2.59	1.22	12	64.2055
L6	LN + Azo	2	2.51	1.34	12	62.2224
L6	LN + Azo	3	2.12	1.12	16	52.5543
L6	LN + Azo	4	2.3	1.34	14	57.0165
L7	LN + Azo	1	2.81	1.34	10	69.6593
L7	LN + Azo	2	2.83	1.26	12	70.1551
L7	LN + Azo	3	2.81	1.36	12	69.6593
L7	LN + Azo	4	2.78	1.56	12	68.9156
L8	LN + Azo	1	2.44	1.06	16	60.4871
L8	LN + Azo	2	2.32	1.1	16	57.5123
L8	LN + Azo	3	2.6	1.54	16	64.4534
L8	LN + Azo	4	2.3	1.52	12	57.0165
L9	LN + Azo	1	2.14	1.15	14	53.0501
L9	LN + Azo	2	1.98	1.04	10	49.0838
L9	LN + Azo	3	2	1.11	10	49.5796
L9	LN + Azo	4	2.08	1.28	10	51.5627
L10	LN + Azo	1	2.27	0.98	12	56.2728
L10	LN + Azo	2	2	0.89	12	49.5796
L10	LN + Azo	3	2.01	0.77	10	49.8275
L10	LN + Azo	4	2.17	0.83	10	53.7938
L11	LN + Azo	1	1.67	0.51	8	41.3989
L11	LN + Azo	2	1.69	0.61	8	41.8947
L11	LN + Azo	3	1.76	0.68	10	43.63
L11	LN + Azo	4	1.97	0.49	10	48.8359
L12	LN + Azo	1	1.81	0.89	18	44.8695
L12	LN + Azo	2	2	0.85	10	49.5796
L12	LN + Azo	3	1.9	0.93	10	47.1006
L12	LN + Azo	4	1.91	0.86	18	47.3485
L13	LN + Azo	1	4.74	1.95	16	117.504
L13	LN + Azo	2	3.32	1.57	16	82.3021
L13	LN + Azo	3	3.34	1.6	12	82.7979
L13	LN + Azo	4	4	1.82	12	99.1591
L14	LN + Azo	1	1.9	1.36	18	47.1006
L14	LN + Azo	2	1.8	1.51	10	44.6216
L14	LN + Azo	3	1.77	1.54	10	43.8779
L14	LN + Azo	4	2.1	1.38	10	52.0585
L15	LN + Azo	1	1.51	0.34	12	37.4326
L15	LN + Azo	2	1.62	0.54	12	40.1594
L15	LN + Azo	3	1.77	0.39	14	43.8779
L15	LN + Azo	4	1.87	0.42	12	46.3569
L16	LN + Azo	1	1.41	0.99	10	34.9536
L16	LN + Azo	2	1.93	1.2	18	47.8443
L16	LN + Azo	3	1.99	1.05	10	49.3317
L16	LN + Azo	4	1.77	1.09	10	43.8779
L17	LN + Azo	1	2.03	0.94	12	50.3233
L17	LN + Azo	2	2.04	0.98	12	50.5712
L17	LN + Azo	3	1.78	1.02	12	44.1258
L17	LN + Azo	4	2.04	1.09	16	50.5712
L18	LN + Azo	1	2.06	1.57	18	51.067
L18	LN + Azo	2	2.36	1.29	16	58.5039
L18	LN + Azo	3	2.5	1.25	14	61.9745
L18	LN + Azo	4	2.08	1.34	10	51.5627
L19	LN + Azo	1	2.34	0.92	8	58.0081
L19	LN + Azo	2	2.04	0.9	10	50.5712
L19	LN + Azo	3	1.87	0.87	8	46.3569
L19	LN + Azo	4	2.41	1.03	10	59.7434
L20	LN + Azo	1	2.82	0.61	12	69.9072
L20	LN + Azo	2	2.01	0.57	8	49.8275
L20	LN + Azo	3	2.08	0.56	12	51.5627
L20	LN + Azo	4	2.31	0.72	8	57.2644
L21	LN + Azo	1	2.26	0.75	10	56.0249
L21	LN + Azo	2	1.99	0.84	12	49.3317
L21	LN + Azo	3	2.47	0.75	10	61.2308
L21	LN + Azo	4	2.85	0.89	12	70.6509
L22	LN + Azo	1	2.02	1.44	18	50.0754
L22	LN + Azo	2	2.12	1.21	20	52.5543
L22	LN + Azo	3	2.06	1.18	12	51.067
L22	LN + Azo	4	2.49	1.43	18	61.7266
L23	LN + Azo	1	1.79	0.76	10	44.3737
L23	LN + Azo	2	1.99	0.72	14	49.3317
L23	LN + Azo	3	1.94	0.84	14	48.0922
L23	LN + Azo	4	1.89	0.79	8	46.8527
L24	LN + Azo	1	2.26	1.85	12	56.0249
L24	LN + Azo	2	2.18	1.66	18	54.0417
L24	LN + Azo	3	2.82	1.67	10	69.9072
L24	LN + Azo	4	1.97	1.47	18	48.8359
L25	LN + Azo	1	1.99	0.99	12	49.3317
L25	LN + Azo	2	2.23	1.19	12	55.2812
L25	LN + Azo	3	2.09	1.11	12	51.8106
L25	LN + Azo	4	1.98	1.16	12	49.0838
L26	LN + Azo	1	1.43	0.53	14	35.4494
L26	LN + Azo	2	1.42	0.48	18	35.2015
L26	LN + Azo	3	1.82	0.6	14	45.1174
L26	LN + Azo	4	1.66	0.49	20	41.151
2B587PW	LN + Azo	1	3.21	2.07	20	79.5752
2B587PW	LN + Azo	2	3.39	2.04	24	84.0374
2B587PW	LN + Azo	3	3.93	2.45	20	97.4238
2B587PW	LN + Azo	4	3.21	2.25	20	79.5752
L1	LN + Azo	1	2.28	1.31	14	56.5207
L1	LN + Azo	2	2.26	1.21	14	56.0249
L1	LN + Azo	3	2.3	1.17	18	57.0165
L1	LN + Azo	4	2.6	1.19	14	64.4534
L2	LN	1	1.67	0.55	6	41.3989
L2	LN	2	1.26	0.54	8	31.2351
L2	LN	3	1.82	0.7	8	45.1174
L2	LN	4	1.75	0.56	8	43.3821
L3	LN	1	2.04	0.76	4	50.5712
L3	LN	2	1.66	0.65	8	41.151
L3	LN	3	1.98	0.61	8	49.0838
L3	LN	4	1.99	0.78	8	49.3317
L4	LN	1	2.97	0.99	8	73.6257
L4	LN	2	2.63	0.9	10	65.1971
L4	LN	3	2.99	0.94	8	74.1215
L4	LN	4	2.96	0.92	8	73.3778
L5	LN	1	2.27	0.78	10	56.2728
L5	LN	2	2.24	0.77	8	55.5291
L5	LN	3	2.65	0.81	8	65.6929
L5	LN	4	2.77	0.77	8	68.6677
L6	LN	1	1.83	0.73	8	45.3653
L6	LN	2	1.93	0.8	10	47.8443
L6	LN	3	1.98	0.89	8	49.0838
L6	LN	4	1.64	0.85	12	40.6552
L7	LN	1	2.26	1.17	10	56.0249
L7	LN	2	2.75	1.14	10	68.1719
L7	LN	3	2.4	1.2	8	59.4955
L7	LN	4	2.8	0.98	8	69.4114
L8	LN	1	1.94	0.74	8	48.0922
L8	LN	2	2.33	0.81	10	57.7602
L8	LN	3	2.31	0.74	12	57.2644
L8	LN	4	1.94	0.69	8	48.0922
L9	LN	1	1.92	1.11	14	47.5964
L9	LN	2	2	1.18	14	49.5796
L9	LN	3	1.36	1.03	10	33.7141
L9	LN	4	1.37	0.98	8	33.962
L10	LN	1	1.38	0.61	10	34.2099
L10	LN	2	1.24	0.58	8	30.7393
L10	LN	3	1.15	0.46	6	28.5083
L10	LN	4	1.16	0.46	6	28.7561
L11	LN	1	1.29	0.44	8	31.9788
L11	LN	2	0.88	0.34	8	21.815
L11	LN	3	0.73	0.24	6	18.0965
L11	LN	4	1.06	0.41	4	26.2772
L12	LN	1	2.07	0.68	12	51.3149
L12	LN	2	2.09	0.71	12	51.8106
L12	LN	3	1.76	0.62	10	43.63
L12	LN	4	1.72	0.66	10	42.6384
L13	LN	1	2.62	1.67	12	64.9492
L13	LN	2	2.61	1.55	10	64.7013
L13	LN	3	2.78	1.39	12	68.9156
L13	LN	4	2.98	1.56	12	73.8736
L14	LN	1	1.97	0.57	4	48.8359
L14	LN	2	1.93	0.6	4	47.8443
L14	LN	3	1.78	0.73	10	44.1258
L14	LN	4	1.5	0.51	6	37.1847
L15	LN	1	2.14	0.53	4	53.0501
L15	LN	2	2.07	0.63	8	51.3149
L15	LN	3	1.58	0.41	6	39.1679
L15	LN	4	2.2	0.6	4	54.5375
L16	LN	1	2.19	1.12	12	54.2896
L16	LN	2	1.81	1.11	12	44.8695
L16	LN	3	2.18	1.1	13	54.0417
L16	LN	4	2.08	1.1	10	51.5627
L17	LN	1	1.96	1.01	12	48.588
L17	LN	2	1.88	1.06	10	46.6048
L17	LN	3	2.05	0.82	8	50.8191
L17	LN	4	1.89	0.93	10	46.8527
L18	LN	1	2.03	1.02	10	50.3233
L18	LN	2	1.98	0.94	10	49.0838
L18	LN	3	2.07	1.12	12	51.3149
L18	LN	4	2.07	1	10	51.3149
L19	LN	1	1.87	1.25	8	46.3569
L19	LN	2	1.97	1.16	10	48.8359
L19	LN	3	1.87	1.25	10	46.3569
L19	LN	4	1.67	1.01	8	41.3989
L20	LN	1	2.41	0.77	6	59.7434
L20	LN	2	2.4	0.86	8	59.4955
L20	LN	3	2.38	0.76	8	58.9997
L20	LN	4	2.3	0.72	6	57.0165
L21	LN	1	1.87	0.77	8	46.3569
L21	LN	2	1.88	0.74	10	46.6048
L21	LN	3	2.21	0.68	6	54.7854
L21	LN	4	1.92	0.78	8	47.5964
L22	LN	1	1.22	1.2	12	30.2435
L22	LN	2	1.38	1.06	14	34.2099
L22	LN	3	1.83	1.27	12	45.3653
L22	LN	4	1.59	1.12	10	39.4158
L23	LN	1	1.87	0.89	10	46.3569
L23	LN	2	1.45	0.12	10	35.9452
L23	LN	3	1.81	1.13	12	44.8695
L23	LN	4	1.39	0.99	12	34.4578
L24	LN	1	2.15	1.18	12	53.298
L24	LN	2	2.16	0.98	10	53.5459
L24	LN	3	1.75	1.01	12	43.3821
L24	LN	4	2.26	1.06	10	56.0249
L25	LN	1	1.69	0.89	10	41.8947
L25	LN	2	1.96	0.85	8	48.588
L25	LN	3	1.96	0.83	8	48.588
L25	LN	4	2.04	0.93	8	50.5712
L26	LN	1	1.27	0.48	4	31.483
L26	LN	2	0.98	0.29	6	24.294
L26	LN	3	0.9	0.39	8	22.3108
L26	LN	4	0.7	0.46	8	17.3528
2B587PW	LN	1	2.27	1.69	20	56.2728
2B587PW	LN	2	2.26	1.84	18	56.0249
2B587PW	LN	3	2.1	1.89	16	52.0585
2B587PW	LN	4	1.96	1.75	18	48.588

## Sheet: Plan2
Amostras	Indicador	N (%)	N (g N.kg)	MSPA							NTPA
1	2.75	1.89	18.9	3.99		7.5411	100	0.075411	1000		75.411
2	2.4	1.645	16.45	3.51		5.77395	100	0.0577395	1000		57.7395
3	2.55	1.75	17.5	3.98		6.965	100	0.06965	1000		69.65
4	2.75	1.89	18.9	3.56		6.7284	100	0.067284	1000		67.284
5	3.3	2.275	22.75	1.39		3.16225	100	0.0316225	1000		31.6225
6	2.75	1.89	18.9	1.98		3.7422	100	0.037422	1000		37.422
7	2.85	1.96	19.6	1.65		3.234	100	0.03234	1000		32.34
8	3.1	2.135	21.35	1.9		4.0565	100	0.040565	1000		40.565
9	2.85	1.96	19.6	3.13		6.1348	100	0.061348	1000		61.348
10	2.9	1.995	19.95	2.52		5.0274	100	0.050274	1000		50.274
11	2.7	1.855	18.55	2.97		5.50935	100	0.0550935	1000		55.0935
12	3	2.065	20.65	2.22		4.5843	100	0.045843	1000		45.843
13	1.85	1.26	12.6	4.34		5.4684	100	0.054684	1000		54.684
14	1.55	1.05	10.5	4.91		5.1555	100	0.051555	1000		51.555
15	2.3	1.575	15.75	3.57		5.62275	100	0.0562275	1000		56.2275
16	2.8	1.925	19.25	3.15		6.06375	100	0.0606375	1000		60.6375
17	3.1	2.135	21.35	2.13		4.54755	100	0.0454755	1000		45.4755
18	3.5	2.415	24.15	2.16		5.2164	100	0.052164	1000		52.164
19	3.75	2.59	25.9	2.16		5.5944	100	0.055944	1000		55.944
20	3.6	2.485	24.85	2.35		5.83975	100	0.0583975	1000		58.3975
21	2.95	2.03	20.3	2.79		5.6637	100	0.056637	1000		56.637
22	2.95	2.03	20.3	2.51		5.0953	100	0.050953	1000		50.953
23	4.5	3.115	31.15	2.45		7.63175	100	0.0763175	1000		76.3175
24	1.65	1.12	11.2	2.44		2.7328	100	0.027328	1000		27.328
25	3.8	2.625	26.25	3.89		10.2112	100	0.102112	1000		102.112
26	2.8	1.925	19.25	3.22		6.1985	100	0.061985	1000		61.985
27	2.3	1.575	15.75	3.94		6.2055	100	0.062055	1000		62.055
28	2.8	1.925	19.25	4.03		7.75775	100	0.0775775	1000		77.5775
29	2.2	1.505	15.05	4.32		6.5016	100	0.065016	1000		65.016
30	3.2	2.205	22.05	3.72		8.2026	100	0.082026	1000		82.026
31	2.75	1.89	18.9	3.46		6.5394	100	0.065394	1000		65.394
32	3.1	2.135	21.35	3.01		6.42635	100	0.0642635	1000		64.2635
33	3.25	2.24	22.4	2.62		5.8688	100	0.058688	1000		58.688
34	3	2.065	20.65	2.57		5.30705	100	0.0530705	1000		53.0705
35	2.2	1.505	15.05	2.48		3.7324	100	0.037324	1000		37.324
36	3.1	2.135	21.35	3		6.405	100	0.06405	1000		64.05
37	2.9	1.995	19.95	2.24		4.4688	100	0.044688	1000		44.688
38	4.5	3.115	31.15	2.64		8.2236	100	0.082236	1000		82.236
39	3.3	2.275	22.75	2.1		4.7775	100	0.047775	1000		47.775
40	3	2.065	20.65	2.42		4.9973	100	0.049973	1000		49.973
41	3.75	2.59	25.9	1.96		5.0764	100	0.050764	1000		50.764
42	3	2.065	20.65	1.6		3.304	100	0.03304	1000		33.04
43	3.1	2.135	21.35	2.09		4.46215	100	0.0446215	1000		44.6215
44	3.1	2.135	21.35	1.5		3.2025	100	0.032025	1000		32.025
45	2.8	1.925	19.25	3.82		7.3535	100	0.073535	1000		73.535
46	2.5	1.715	17.15	2.45		4.20175	100	0.0420175	1000		42.0175
47	3	2.065	20.65	3.32		6.8558	100	0.068558	1000		68.558
48	2.9	1.995	19.95	2.51		5.00745	100	0.0500745	1000		50.0745
49	2.2	1.505	15.05	4.88		7.3444	100	0.073444	1000		73.444
50	2.25	1.54	15.4	4.3		6.622	100	0.06622	1000		66.22
51	2.1	1.435	14.35	4.84		6.9454	100	0.069454	1000		69.454
52	2.25	1.54	15.4	4.32		6.6528	100	0.066528	1000		66.528
53	3	2.065	20.65	1.68		3.4692	100	0.034692	1000		34.692
54	2.9	1.995	19.95	1.98		3.9501	100	0.039501	1000		39.501
55	2.85	1.96	19.6	1.83		3.5868	100	0.035868	1000		35.868
56	2.65	1.82	18.2	1.89		3.4398	100	0.034398	1000		34.398
57	2.95	2.03	20.3	2.61		5.2983	100	0.052983	1000		52.983
58	2.75	1.89	18.9	1.62		3.0618	100	0.030618	1000		30.618
59	3	2.065	20.65	1.39		2.87035	100	0.0287035	1000		28.7035
60	2.75	1.89	18.9	2.32		4.3848	100	0.043848	1000		43.848
61	3.75	2.59	25.9	1.9		4.921	100	0.04921	1000		49.21
62	3.75	2.59	25.9	1.83		4.7397	100	0.047397	1000		47.397
63	3.2	2.205	22.05	2.27		5.00535	100	0.0500535	1000		50.0535
64	2.9	1.995	19.95	2.37		4.72815	100	0.0472815	1000		47.2815
65	3.3	2.275	22.75	2.33		5.30075	100	0.0530075	1000		53.0075
66	2.8	1.925	19.25	2.26		4.3505	100	0.043505	1000		43.505
67	3.45	2.38	23.8	2.51		5.9738	100	0.059738	1000		59.738
68	2.2	1.505	15.05	1.97		2.96485	100	0.0296485	1000		29.6485
69	2.95	2.03	20.3	2.6		5.278	100	0.05278	1000		52.78
70	2.95	2.03	20.3	2.28		4.6284	100	0.046284	1000		46.284
71	3.25	2.24	22.4	2.64		5.9136	100	0.059136	1000		59.136
72	2.5	1.715	17.15	2.9		4.9735	100	0.049735	1000		49.735
73	2.4	1.645	16.45	2.85		4.68825	100	0.0468825	1000		46.8825
74	2.5	1.715	17.15	3.19		5.47085	100	0.0547085	1000		54.7085
75	2.25	1.54	15.4	2.88		4.4352	100	0.044352	1000		44.352
76	3.25	2.24	22.4	3.18		7.1232	100	0.071232	1000		71.232
77	3.75	2.59	25.9	1.6		4.144	100	0.04144	1000		41.44
78	2.2	1.505	15.05	2.67		4.01835	100	0.0401835	1000		40.1835
79	2.8	1.925	19.25	2.43		4.67775	100	0.0467775	1000		46.7775
80	4.5	3.115	31.15	1.34		4.1741	100	0.041741	1000		41.741
81	2.95	2.03	20.3	2.04		4.1412	100	0.041412	1000		41.412
82	3.2	2.205	22.05	2.47		5.44635	100	0.0544635	1000		54.4635
83	3.2	2.205	22.05	2.26		4.9833	100	0.049833	1000		49.833
84	2.8	1.925	19.25	2.91		5.60175	100	0.0560175	1000		56.0175
85	3.2	2.205	22.05	2.56		5.6448	100	0.056448	1000		56.448
86	2.9	1.995	19.95	3.41		6.80295	100	0.0680295	1000		68.0295
87	2.55	1.75	17.5	3.1		5.425	100	0.05425	1000		54.25
88	3.2	2.205	22.05	2.4		5.292	100	0.05292	1000		52.92
89	2.95	2.03	20.3	2.86		5.8058	100	0.058058	1000		58.058
90	3.1	2.135	21.35	2.18		4.6543	100	0.046543	1000		46.543
91	3.75	2.59	25.9	2.81		7.2779	100	0.072779	1000		72.779
92	3.2	2.205	22.05	3.1		6.8355	100	0.068355	1000		68.355
93	2.75	1.89	18.9	3.9		7.371	100	0.07371	1000		73.71
94	2.65	1.82	18.2	3.73		6.7886	100	0.067886	1000		67.886
95	3.05	2.1	21	2.53		5.313	100	0.05313	1000		53.13
96	2.8	1.925	19.25	2.83		5.44775	100	0.0544775	1000		54.4775
97	3.9	2.695	26.95	2.73		7.35735	100	0.0735735	1000		73.5735
98	2.7	1.855	18.55	3.76		6.9748	100	0.069748	1000		69.748
99	2.65	1.82	18.2	2.98		5.4236	100	0.054236	1000		54.236
100	2.7	1.855	18.55	2.99		5.54645	100	0.0554645	1000		55.4645
101	2.25	1.54	15.4	1.27		1.9558	100	0.019558	1000		19.558
102	3.25	2.24	22.4	1.29		2.8896	100	0.028896	1000		28.896
103	2.2	1.505	15.05	1.88		2.8294	100	0.028294	1000		28.294
104	3.45	2.38	23.8	1.93		4.5934	100	0.045934	1000		45.934
105	2	1.365	13.65	4.82		6.5793	100	0.065793	1000		65.793
106	1.65	1.12	11.2	3.91		4.3792	100	0.043792	1000		43.792
107	2	1.365	13.65	3.94		5.3781	100	0.053781	1000		53.781
108	1	0.665	6.65	4.98		3.3117	100	0.033117	1000		33.117
109	2.25	1.54	15.4	2.43		3.7422	100	0.037422	1000		37.422
110	1.5	1.015	10.15	2.45		2.48675	100	0.0248675	1000		24.8675
111	1.35	0.91	9.1	2.43		2.2113	100	0.022113	1000		22.113
112	1.95	1.33	13.3	2.46		3.2718	100	0.032718	1000		32.718
113	1.85	1.26	12.6	1.07		1.3482	100	0.013482	1000		13.482
114	2.6	1.785	17.85	1.16		2.0706	100	0.020706	1000		20.706
115	1.7	1.155	11.55	1		1.155	100	0.01155	1000		11.55
116	1.75	1.19	11.9	1.1		1.309	100	0.01309	1000		13.09
117	1.5	1.015	10.15	1.94		1.9691	100	0.019691	1000		19.691
118	1.45	0.98	9.8	2.93		2.8714	100	0.028714	1000		28.714
119	1.5	1.015	10.15	1.48		1.5022	100	0.015022	1000		15.022
120	1.55	1.05	10.5	2.48		2.604	100	0.02604	1000		26.04
121	2	1.365	13.65	2.45		3.34425	100	0.0334425	1000		33.4425
122	1	0.665	6.65	2.63		1.74895	100	0.0174895	1000		17.4895
123	1.75	1.19	11.9	2.02		2.4038	100	0.024038	1000		24.038
124	1.85	1.26	12.6	1.98		2.4948	100	0.024948	1000		24.948
125	1.5	1.015	10.15	2.05		2.08075	100	0.0208075	1000		20.8075
126	1.85	1.26	12.6	1.95		2.457	100	0.02457	1000		24.57
127	1.8	1.225	12.25	1.5		1.8375	100	0.018375	1000		18.375
128	2.25	1.54	15.4	1.91		2.9414	100	0.029414	1000		29.414
129	1.35	0.91	9.1	2.59		2.3569	100	0.023569	1000		23.569
130	1.5	1.015	10.15	2.51		2.54765	100	0.0254765	1000		25.4765
131	1.95	1.33	13.3	2.12		2.8196	100	0.028196	1000		28.196
132	2.25	1.54	15.4	2.3		3.542	100	0.03542	1000		35.42
133	0.85	0.56	5.6	2.81		1.5736	100	0.015736	1000		15.736
134	0.65	0.42	4.2	2.83		1.1886	100	0.011886	1000		11.886
135	2	1.365	13.65	2.81		3.83565	100	0.0383565	1000		38.3565
136	0.8	0.525	5.25	2.78		1.4595	100	0.014595	1000		14.595
137	0.85	0.56	5.6	2.44		1.3664	100	0.013664	1000		13.664
138	1.95	1.33	13.3	2.32		3.0856	100	0.030856	1000		30.856
139	1.65	1.12	11.2	2.6		2.912	100	0.02912	1000		29.12
140	1.55	1.05	10.5	2.3		2.415	100	0.02415	1000		24.15
141	1.7	1.155	11.55	2.14		2.4717	100	0.024717	1000		24.717
142	1.95	1.33	13.3	1.98		2.6334	100	0.026334	1000		26.334
143	1.35	0.91	9.1	2		1.82	100	0.0182	1000		18.2
144	1.35	0.91	9.1	2.08		1.8928	100	0.018928	1000		18.928
145	2.25	1.54	15.4	2.27		3.4958	100	0.034958	1000		34.958
146	1.95	1.33	13.3	2		2.66	100	0.0266	1000		26.6
147	2.3	1.575	15.75	2.01		3.16575	100	0.0316575	1000		31.6575
148	2.1	1.435	14.35	2.17		3.11395	100	0.0311395	1000		31.1395
149	2.7	1.855	18.55	1.67		3.09785	100	0.0309785	1000		30.9785
150	2.25	1.54	15.4	1.69		2.6026	100	0.026026	1000		26.026
151	2	1.365	13.65	1.76		2.4024	100	0.024024	1000		24.024
152	2.55	1.75	17.5	1.97		3.4475	100	0.034475	1000		34.475
153	1.55	1.05	10.5	1.81		1.9005	100	0.019005	1000		19.005
154	2	1.365	13.65	2		2.73	100	0.0273	1000		27.3
155	1.85	1.26	12.6	1.9		2.394	100	0.02394	1000		23.94
156	1.7	1.155	11.55	1.91		2.20605	100	0.0220605	1000		22.0605
157	1.25	0.84	8.4	4.74		3.9816	100	0.039816	1000		39.816
158	2	1.365	13.65	3.32		4.5318	100	0.045318	1000		45.318
159	0.75	0.49	4.9	3.34		1.6366	100	0.016366	1000		16.366
160	0.75	0.49	4.9	4		1.96	100	0.0196	1000		19.6
161	0.75	0.49	4.9	1.9		0.931	100	0.00931	1000		9.31
162	0.45	0.28	2.8	1.8		0.504	100	0.00504	1000		5.04
163	0.5	0.315	3.15	1.77		0.55755	100	0.0055755	1000		5.5755
164	0.45	0.28	2.8	2.1		0.588	100	0.00588	1000		5.88
165	0.9	0.595	5.95	1.51		0.89845	100	0.0089845	1000		8.9845
166	0.8	0.525	5.25	1.62		0.8505	100	0.008505	1000		8.505
167	0.9	0.595	5.95	1.77		1.05315	100	0.0105315	1000		10.5315
168	0.85	0.56	5.6	1.87		1.0472	100	0.010472	1000		10.472
169	1.1	0.735	7.35	1.41		1.03635	100	0.0103635	1000		10.3635
170	1.1	0.735	7.35	1.93		1.41855	100	0.0141855	1000		14.1855
171	0.65	0.42	4.2	1.99		0.8358	100	0.008358	1000		8.358
172	1	0.665	6.65	1.77		1.17705	100	0.0117705	1000		11.7705
173	1.7	1.155	11.55	2.03		2.34465	100	0.0234465	1000		23.4465
174	1.75	1.19	11.9	2.04		2.4276	100	0.024276	1000		24.276
175	1.65	1.12	11.2	1.78		1.9936	100	0.019936	1000		19.936
176	1.75	1.19	11.9	2.04		2.4276	100	0.024276	1000		24.276
177	0.75	0.49	4.9	2.06		1.0094	100	0.010094	1000		10.094
178	0.55	0.35	3.5	2.36		0.826	100	0.00826	1000		8.26
179	0.75	0.49	4.9	2.5		1.225	100	0.01225	1000		12.25
180	0.7	0.455	4.55	2.08		0.9464	100	0.009464	1000		9.464
181	1.25	0.84	8.4	2.34		1.9656	100	0.019656	1000		19.656
182	0.95	0.63	6.3	2.04		1.2852	100	0.012852	1000		12.852
183	0.85	0.56	5.6	1.87		1.0472	100	0.010472	1000		10.472
184	0.75	0.49	4.9	2.41		1.1809	100	0.011809	1000		11.809
185	0.85	0.56	5.6	2.82		1.5792	100	0.015792	1000		15.792
186	1.3	0.875	8.75	2.01		1.75875	100	0.0175875	1000		17.5875
187	1.6	1.085	10.85	2.08		2.2568	100	0.022568	1000		22.568
188	1.3	0.875	8.75	2.31		2.02125	100	0.0202125	1000		20.2125
189	0.8	0.525	5.25	2.26		1.1865	100	0.011865	1000		11.865
190	1.3	0.875	8.75	1.99		1.74125	100	0.0174125	1000		17.4125
191	1.35	0.91	9.1	2.47		2.2477	100	0.022477	1000		22.477
192	0.75	0.49	4.9	2.85		1.3965	100	0.013965	1000		13.965
193	2.5	1.715	17.15	2.02		3.4643	100	0.034643	1000		34.643
194	1.4	0.945	9.45	2.12		2.0034	100	0.020034	1000		20.034
195	0.75	0.49	4.9	2.06		1.0094	100	0.010094	1000		10.094
196	1.4	0.945	9.45	2.49		2.35305	100	0.0235305	1000		23.5305
197	2	1.365	13.65	1.79		2.44335	100	0.0244335	1000		24.4335
198	1.8	1.225	12.25	1.99		2.43775	100	0.0243775	1000		24.3775
199	1.4	0.945	9.45	1.94		1.8333	100	0.018333	1000		18.333
200	2.1	1.435	14.35	1.89		2.71215	100	0.0271215	1000		27.1215
201	1.2	0.805	8.05	2.26		1.8193	100	0.018193	1000		18.193
202	2.4	1.645	16.45	2.18		3.5861	100	0.035861	1000		35.861
203	0.95	0.63	6.3	2.82		1.7766	100	0.017766	1000		17.766
204	0.85	0.56	5.6	1.97		1.1032	100	0.011032	1000		11.032
205	2.35	1.61	16.1	1.99		3.2039	100	0.032039	1000		32.039
206	1.8	1.225	12.25	2.23		2.73175	100	0.0273175	1000		27.3175
207	1.3	0.875	8.75	2.09		1.82875	100	0.0182875	1000		18.2875
208	1	0.665	6.65	1.98		1.3167	100	0.013167	1000		13.167
209	1.3	0.875	8.75	1.43		1.25125	100	0.0125125	1000		12.5125
210	1.05	0.7	7	1.42		0.994	100	0.00994	1000		9.94
211	1	0.665	6.65	1.82		1.2103	100	0.012103	1000		12.103
212	1.05	0.7	7	1.66		1.162	100	0.01162	1000		11.62
213	1.4	0.945	9.45	3.21		3.03345	100	0.0303345	1000		30.3345
214	1.75	1.19	11.9	3.39		4.0341	100	0.040341	1000		40.341
215	0.95	0.63	6.3	3.93		2.4759	100	0.024759	1000		24.759
216	0.8	0.525	5.25	3.21		1.68525	100	0.0168525	1000		16.8525
217	1	0.665	6.65	2.28		1.5162	100	0.015162	1000		15.162
218	0.7	0.455	4.55	2.26		1.0283	100	0.010283	1000		10.283
219	0.7	0.455	4.55	2.3		1.0465	100	0.010465	1000		10.465
220	0.85	0.56	5.6	2.6		1.456	100	0.01456	1000		14.56
221	1.2	0.805	8.05	1.67		1.34435	100	0.0134435	1000		13.4435
222	1.3	0.875	8.75	1.26		1.1025	100	0.011025	1000		11.025
223	1	0.665	6.65	1.82		1.2103	100	0.012103	1000		12.103
224	0.9	0.595	5.95	1.75		1.04125	100	0.0104125	1000		10.4125
225	1.25	0.84	8.4	2.04		1.7136	100	0.017136	1000		17.136
226	0.7	0.455	4.55	1.66		0.7553	100	0.007553	1000		7.553
227	1.7	1.155	11.55	1.98		2.2869	100	0.022869	1000		22.869
228	0.6	0.385	3.85	1.99		0.76615	100	0.0076615	1000		7.6615
229	1.3	0.875	8.75	2.97		2.59875	100	0.0259875	1000		25.9875
230	1	0.665	6.65	2.63		1.74895	100	0.0174895	1000		17.4895
231	1.4	0.945	9.45	2.99		2.82555	100	0.0282555	1000		28.2555
232	1.45	0.98	9.8	2.96		2.9008	100	0.029008	1000		29.008
233	1.95	1.33	13.3	2.27		3.0191	100	0.030191	1000		30.191
234	1.85	1.26	12.6	2.24		2.8224	100	0.028224	1000		28.224
235	1.7	1.155	11.55	2.65		3.06075	100	0.0306075	1000		30.6075
236	1.75	1.19	11.9	2.77		3.2963	100	0.032963	1000		32.963
237	1.25	0.84	8.4	1.83		1.5372	100	0.015372	1000		15.372
238	1.25	0.84	8.4	1.93		1.6212	100	0.016212	1000		16.212
239	1.15	0.77	7.7	1.98		1.5246	100	0.015246	1000		15.246
240	1.2	0.805	8.05	1.64		1.3202	100	0.013202	1000		13.202
241	1.3	0.875	8.75	2.26		1.9775	100	0.019775	1000		19.775
242	1	0.665	6.65	2.75		1.82875	100	0.0182875	1000		18.2875
243	1.5	1.015	10.15	2.4		2.436	100	0.02436	1000		24.36
244	0.85	0.56	5.6	2.8		1.568	100	0.01568	1000		15.68
245	1.4	0.945	9.45	1.94		1.8333	100	0.018333	1000		18.333
246	2.4	1.645	16.45	2.33		3.83285	100	0.0383285	1000		38.3285
247	1.4	0.945	9.45	2.31		2.18295	100	0.0218295	1000		21.8295
248	1.35	0.91	9.1	1.94		1.7654	100	0.017654	1000		17.654
249	0.75	0.49	4.9	1.92		0.9408	100	0.009408	1000		9.408
250	1.1	0.735	7.35	2		1.47	100	0.0147	1000		14.7
251	0.75	0.49	4.9	1.36		0.6664	100	0.006664	1000		6.664
252	1	0.665	6.65	1.37		0.91105	100	0.0091105	1000		9.1105
253	2	1.365	13.65	1.38		1.8837	100	0.018837	1000		18.837
254	3.15	2.17	21.7	1.24		2.6908	100	0.026908	1000		26.908
255	1.75	1.19	11.9	1.15		1.3685	100	0.013685	1000		13.685
256	2.9	1.995	19.95	1.16		2.3142	100	0.023142	1000		23.142
257	1.8	1.225	12.25	1.29		1.58025	100	0.0158025	1000		15.8025
258	2	1.365	13.65	0.88		1.2012	100	0.012012	1000		12.012
259	2.4	1.645	16.45	0.73		1.20085	100	0.0120085	1000		12.0085
260	1.1	0.735	7.35	1.06		0.7791	100	0.007791	1000		7.791
261	1	0.665	6.65	2.07		1.37655	100	0.0137655	1000		13.7655
262	1	0.665	6.65	2.09		1.38985	100	0.0138985	1000		13.8985
263	1.8	1.225	12.25	1.76		2.156	100	0.02156	1000		21.56
264	1.5	1.015	10.15	1.72		1.7458	100	0.017458	1000		17.458
265	1.25	0.84	8.4	2.62		2.2008	100	0.022008	1000		22.008
266	1.1	0.735	7.35	2.61		1.91835	100	0.0191835	1000		19.1835
267	0.95	0.63	6.3	2.78		1.7514	100	0.017514	1000		17.514
268	0.75	0.49	4.9	2.98		1.4602	100	0.014602	1000		14.602
269	1.7	1.155	11.55	1.97		2.27535	100	0.0227535	1000		22.7535
270	0.75	0.49	4.9	1.93		0.9457	100	0.009457	1000		9.457
271	1.25	0.84	8.4	1.78		1.4952	100	0.014952	1000		14.952
272	1.25	0.84	8.4	1.5		1.26	100	0.0126	1000		12.6
273	1.5	1.015	10.15	2.14		2.1721	100	0.021721	1000		21.721
274	1.4	0.945	9.45	2.07		1.95615	100	0.0195615	1000		19.5615
275	1.35	0.91	9.1	1.58		1.4378	100	0.014378	1000		14.378
276	1.3	0.875	8.75	2.2		1.925	100	0.01925	1000		19.25
277	2.25	1.54	15.4	2.19		3.3726	100	0.033726	1000		33.726
278	2.15	1.47	14.7	1.81		2.6607	100	0.026607	1000		26.607
279	1.6	1.085	10.85	2.18		2.3653	100	0.023653	1000		23.653
280	1.25	0.84	8.4	2.08		1.7472	100	0.017472	1000		17.472
281	1.15	0.77	7.7	1.96		1.5092	100	0.015092	1000		15.092
282	1.2	0.805	8.05	1.88		1.5134	100	0.015134	1000		15.134
283	1.25	0.84	8.4	2.05		1.722	100	0.01722	1000		17.22
284	1.6	1.085	10.85	1.89		2.05065	100	0.0205065	1000		20.5065
285	1.25	0.84	8.4	2.03		1.7052	100	0.017052	1000		17.052
286	1.4	0.945	9.45	1.98		1.8711	100	0.018711	1000		18.711
287	2.4	1.645	16.45	2.07		3.40515	100	0.0340515	1000		34.0515
288	3.6	2.485	24.85	2.07		5.14395	100	0.0514395	1000		51.4395
289	2.2	1.505	15.05	1.87		2.81435	100	0.0281435	1000		28.1435
290	1.25	0.84	8.4	1.97		1.6548	100	0.016548	1000		16.548
291	0.75	0.49	4.9	1.87		0.9163	100	0.009163	1000		9.163
292	1	0.665	6.65	1.67		1.11055	100	0.0111055	1000		11.1055
293	1.1	0.735	7.35	2.41		1.77135	100	0.0177135	1000		17.7135
294	1.4	0.945	9.45	2.4		2.268	100	0.02268	1000		22.68
295	2.8	1.925	19.25	2.38		4.5815	100	0.045815	1000		45.815
296	1.4	0.945	9.45	2.3		2.1735	100	0.021735	1000		21.735
297	2.2	1.505	15.05	1.87		2.81435	100	0.0281435	1000		28.1435
298	2.1	1.435	14.35	1.88		2.6978	100	0.026978	1000		26.978
299	2	1.365	13.65	2.21		3.01665	100	0.0301665	1000		30.1665
300	2.1	1.435	14.35	1.92		2.7552	100	0.027552	1000		27.552
301	1.8	1.225	12.25	1.22		1.4945	100	0.014945	1000		14.945
302	1.15	0.77	7.7	1.38		1.0626	100	0.010626	1000		10.626
303	1	0.665	6.65	1.83		1.21695	100	0.0121695	1000		12.1695
304	1.4	0.945	9.45	1.59		1.50255	100	0.0150255	1000		15.0255
305	1.55	1.05	10.5	1.87		1.9635	100	0.019635	1000		19.635
306	1.4	0.945	9.45	1.45		1.37025	100	0.0137025	1000		13.7025
307	1.9	1.295	12.95	1.81		2.34395	100	0.0234395	1000		23.4395
308	1	0.665	6.65	1.39		0.92435	100	0.0092435	1000		9.2435
309	0.95	0.63	6.3	2.15		1.3545	100	0.013545	1000		13.545
310	1.2	0.805	8.05	2.16		1.7388	100	0.017388	1000		17.388
311	0.95	0.63	6.3	1.75		1.1025	100	0.011025	1000		11.025
312	0.95	0.63	6.3	2.26		1.4238	100	0.014238	1000		14.238
313	1.4	0.945	9.45	1.69		1.59705	100	0.0159705	1000		15.9705
314	0.85	0.56	5.6	1.96		1.0976	100	0.010976	1000		10.976
315	0.75	0.49	4.9	1.96		0.9604	100	0.009604	1000		9.604
316	1.5	1.015	10.15	2.04		2.0706	100	0.020706	1000		20.706
317	1.6	1.085	10.85	1.27		1.37795	100	0.0137795	1000		13.7795
318	1.75	1.19	11.9	0.98		1.1662	100	0.011662	1000		11.662
319	1.7	1.155	11.55	0.9		1.0395	100	0.010395	1000		10.395
320	2.2	1.505	15.05	0.7		1.0535	100	0.010535	1000		10.535
321	0.9	0.595	5.95	2.27		1.35065	100	0.0135065	1000		13.5065
322	1.3	0.875	8.75	2.26		1.9775	100	0.019775	1000		19.775
323	1	0.665	6.65	2.1		1.3965	100	0.013965	1000		13.965
324	0.95	0.63	6.3	1.96		1.2348	100	0.012348	1000		12.348
